# Supplementary material for: Pharmacological interventions for social cognitive impairments in schizophrenia: A systematic review and network meta-analysis of randomized controlled trials
Source: Eur Psychiatry. 2026 Feb 13;69(1):e43. doi: 10.1192/j.eurpsy.2026.10159 (PMC13122521; doi:10.1192/j.eurpsy.2026.10159)
Supplement: Yamada et al. supplementary material [file S092493382610159Xsup001.zip]

Archive with 4 entries (4 files):
- 20251106_Supplementary Figure 4..docx
- 20250612_Supplementary Figure 1..docx
- 20250612_Supplementary Figure 2..docx
- 20250612_Supplementary Figure 3..docx
